# Supplementary material for: Magneto-Mechanical Coupling in Magneto-Active Elastomers
Source: Materials (Basel). 2021 Jan 17;14(2):434. doi: 10.3390/ma14020434 (PMC7830580; doi:10.3390/ma14020434)
Supplement: Supplementary file 1 [file materials-14-00434-s001.zip]

Archive with 4 entries (4 files):
- SupplInf.pdf
- Video1.avi
- Video2.avi
- Video3.avi
